# Supplementary material for: Prenatal Supplementation in Beef Cattle and Its Effects on Plasma Metabolome of Dams and Calves
Source: Metabolites. 2022 Apr 13;12(4):347. doi: 10.3390/metabo12040347 (PMC9028846; doi:10.3390/metabo12040347)
Supplement: Supplementary file 1 [file metabolites-12-00347-s001.zip]

Archive with 4 entries (4 files):
- Table_S1.xlsx
- Table_S2.xlsx
- Table_S3.xlsx
- Table_S4 - LOD.xlsx
