# Supplementary material for: Prenatal Supplementation in Beef Cattle and Its Effects on Plasma Metabolome of Dams and Calves
Source: Metabolites. 2022 Apr 13;12(4):347. doi: 10.3390/metabo12040347 (PMC9028846; doi:10.3390/metabo12040347)
Supplement: Supplementary file 1 [file metabolites-12-00347-s001.zip › Table_S1.xlsx]

## Sheet: Sheet 1
Table S1. Mean concentration of significant and not significant metabolites ± standard error of mean of cows in early-gestation (initial period, before receiving the treatments) with their respective p values.
Metabolites	NP	PP	FP	p value
PC aa C30:0	1.447 +- 0.057	1.267 +- 0.04	1.584 +- 0.064	< 0.001
His	61.303 +- 4.034	43.141 +- 3.318	57.515 +- 2.831	0.003
PC ae C30:2	254.556 +- 16.06	235.556 +- 8.116	289.111 +- 6.174	0.004
PC ae C30:0	110.067 +- 5.802	101.067 +- 3.766	127.222 +- 7.514	0.009
PC ae C30:1	413.556 +- 37.369	419.889 +- 21.471	505.111 +- 19.954	0.044
lysoPC a C26:1	0.05 +- 0.016	0.018 +- 0.006	0.048 +- 0.009	0.088
PC aa C28:1	1.143 +- 0.059	1.057 +- 0.033	1.337 +- 0.064	0.096
C18	0.064 +- 0.02	0.035 +- 0.009	0.026 +- 0.007	0.097
PC aa C36:5	7.539 +- 0.506	7.743 +- 0.443	7.087 +- 0.424	0.103
C4:1	1.317 +- 0.34	0.673 +- 0.336	1.169 +- 0.285	0.122
PC ae C44:6	0.114 +- 0.01	0.1 +- 0.005	0.091 +- 0.007	0.13
alpha-AAA	9.397 +- 1.109	6.922 +- 1.114	10.171 +- 1.156	0.136
Creatinine	96.322 +- 4.033	82.051 +- 4.339	95.919 +- 7.508	0.138
C18:1-OH	0.363 +- 0.112	0.286 +- 0.09	0.281 +- 0.071	0.162
PC aa C32:0	6.137 +- 0.427	5.731 +- 0.233	5.256 +- 0.253	0.166
PC aa C42:2	40.044 +- 2.955	35.656 +- 1.009	33.9 +- 2.284	0.168
Serotonin	0.596 +- 0.217	0.376 +- 0.072	0.585 +- 0.154	0.17
Sarcosine	4.213 +- 0.146	4.106 +- 0.215	3.724 +- 0.194	0.187
PC aa C36:2	153.444 +- 10.002	142.556 +- 6.836	132.667 +- 5.769	0.2
Trp	44.117 +- 2.366	48.875 +- 1.644	43.896 +- 2.565	0.204
PC aa C34:2	52.922 +- 5.107	46.367 +- 3.064	43.422 +- 2.492	0.204
Cit	57.368 +- 1.766	55.732 +- 2.583	54.672 +- 4.145	0.221
PC aa C26:0	6.036 +- 0.669	4.098 +- 0.702	5.66 +- 1.006	0.222
Ser	221.056 +- 27.99	167.738 +- 13.859	204.673 +- 21.47	0.238
Phe	50.789 +- 2.583	45.359 +- 2.047	49.434 +- 2.413	0.253
PC aa C40:6	4.446 +- 0.465	3.996 +- 0.328	3.612 +- 0.213	0.254
PC aa C36:1	226.444 +- 14.872	202.556 +- 10.821	198.556 +- 12.289	0.26
PC aa C32:1	9.263 +- 0.677	8.157 +- 0.371	8.178 +- 0.477	0.267
PC aa C36:4	23.489 +- 1.751	21.478 +- 1.115	20.267 +- 1.146	0.271
PC aa C34:1	102.2 +- 10.961	82.267 +- 3.743	82.567 +- 3.297	0.272
lysoPC a C17:0	4.454 +- 0.527	5.482 +- 0.495	5.073 +- 0.252	0.274
PC ae C34:2	25.278 +- 1.789	22 +- 1.362	22.044 +- 1.561	0.276
PC ae C42:2	1.249 +- 0.075	1.21 +- 0.077	1.097 +- 0.066	0.32
PC ae C34:1	20.122 +- 1.653	18.4 +- 0.986	17.567 +- 0.656	0.325
PC ae C40:2	3.287 +- 0.256	3.309 +- 0.149	2.937 +- 0.144	0.331
PC aa C42:1	0.089 +- 0.008	0.084 +- 0.007	0.075 +- 0.004	0.334
PC aa C42:0	0.07 +- 0.005	0.079 +- 0.005	0.075 +- 0.004	0.346
Met	19.209 +- 1.74	16.472 +- 1.217	19.426 +- 1.627	0.353
PC aa C36:3	75.911 +- 5.112	70.133 +- 3.756	67.022 +- 3.79	0.356
PC ae C32:1	5.599 +- 0.356	5.527 +- 0.309	4.949 +- 0.342	0.357
PC ae C40:4	1.573 +- 0.14	1.762 +- 0.134	1.499 +- 0.109	0.359
Carnosine	21.767 +- 1.914	20.477 +- 1.504	23.911 +- 1.721	0.36
PC ae C42:1	0.27 +- 0.026	0.256 +- 0.011	0.226 +- 0.026	0.368
PC ae C44:5	0.09 +- 0.011	0.076 +- 0.005	0.091 +- 0.007	0.384
PC ae C42:0	67.789 +- 13.062	51.922 +- 11.387	47.211 +- 8.165	0.406
PC ae C36:4	6.598 +- 0.387	6.119 +- 0.4	5.816 +- 0.431	0.411
PC ae C36:0	918.889 +- 69.509	913.333 +- 29.306	838.556 +- 34.482	0.411
PC aa C24:0	0.005 +- 0.002	0.007 +- 0.002	0.008 +- 0.002	0.426
PC aa C34:3	22.556 +- 1.799	20.744 +- 1.241	19.711 +- 1.48	0.43
PC ae C40:1	0.677 +- 0.082	0.624 +- 0.046	0.57 +- 0.034	0.439
lysoPC a C28:1	0.613 +- 0.044	0.719 +- 0.086	0.694 +- 0.047	0.455
PC ae C42:3	0.67 +- 0.06	0.61 +- 0.039	0.586 +- 0.024	0.466
PC ae C38:0	3.417 +- 0.167	3.413 +- 0.14	3.193 +- 0.164	0.468
PC ae C44:3	18.159 +- 2.208	15.039 +- 1.43	15.718 +- 1.755	0.47
C0	6.622 +- 1.159	5.627 +- 0.896	7.869 +- 1.674	0.471
PC aa C36:0	21.978 +- 0.505	22.9 +- 0.923	21.556 +- 1.098	0.471
PC ae C36:3	11.212 +- 0.852	10.458 +- 0.61	10.009 +- 0.596	0.475
PC ae C40:6	0.961 +- 0.099	0.941 +- 0.086	0.802 +- 0.114	0.498
Kynerunine	4.506 +- 0.559	4.898 +- 0.301	5.486 +- 0.763	0.499
PC ae C36:2	23.167 +- 2.038	22.444 +- 1.33	20.767 +- 0.889	0.504
ADMA	0.355 +- 0.019	0.375 +- 0.022	0.336 +- 0.026	0.506
SM C26:0	0.11 +- 0.012	0.096 +- 0.003	0.094 +- 0.015	0.508
PC ae C34:0	6.264 +- 0.36	6.454 +- 0.263	5.929 +- 0.308	0.51
SM C24:1	13.477 +- 1.941	13.64 +- 0.923	18.728 +- 4.935	0.514
PC ae C38:4	6.13 +- 0.464	6.137 +- 0.37	5.559 +- 0.354	0.524
C2	3.087 +- 0.402	3.595 +- 0.343	2.88 +- 0.573	0.526
PC ae C38:3	6.614 +- 0.603	6.63 +- 0.489	5.971 +- 0.247	0.531
lysoPC a C26:0	0.032 +- 0.007	0.028 +- 0.008	0.04 +- 0.009	0.539
lysoPC a C18:0	32.322 +- 3.189	36.779 +- 3.484	33.962 +- 1.414	0.557
PC aa C40:3	6.004 +- 0.332	6.501 +- 0.498	6.267 +- 0.328	0.557
SM C20:2	0.35 +- 0.052	0.345 +- 0.025	0.471 +- 0.142	0.561
lysoPC a C20:3	1.69 +- 0.194	1.878 +- 0.236	1.948 +- 0.081	0.577
lysoPC a C16:1	2.019 +- 0.183	2.147 +- 0.226	2.284 +- 0.097	0.58
Taurine	14.115 +- 2.428	14.32 +- 3.005	11.493 +- 1.36	0.583
PC ae C36:1	45 +- 3.249	44.244 +- 2.375	41.267 +- 2.207	0.595
PC ae C38:2	5.366 +- 0.435	5.409 +- 0.34	4.804 +- 0.153	0.619
lysoPC a C14:0	2.29 +- 0.26	2.593 +- 0.268	2.537 +- 0.208	0.651
PC ae C34:3	16.638 +- 1.163	15.611 +- 1.043	15.03 +- 1.409	0.652
PC aa C38:6	4.094 +- 0.343	3.939 +- 0.202	3.757 +- 0.178	0.653
PC aa C40:1	0.364 +- 0.05	0.359 +- 0.033	0.317 +- 0.018	0.66
PC aa C42:6	0.897 +- 0.101	0.832 +- 0.046	0.79 +- 0.088	0.662
PC aa C38:4	38.433 +- 2.592	36.678 +- 2.072	35.456 +- 2.245	0.672
PC aa C38:5	20.222 +- 1.236	20.3 +- 1.3	18.867 +- 1.274	0.684
lysoPC a C20:4	2.019 +- 0.171	2.227 +- 0.245	2.067 +- 0.072	0.687
lysoPC a C18:2	10.977 +- 1.256	12.625 +- 1.943	11.93 +- 0.666	0.687
Gly	355.148 +- 38.115	318.943 +- 32.226	326.797 +- 29.069	0.695
PC aa C40:2	0.714 +- 0.054	0.724 +- 0.049	0.773 +- 0.042	0.7
Tyr	51.863 +- 4.753	48.438 +- 2.792	53.229 +- 4.299	0.7
PC ae C42:5	0.728 +- 0.063	0.725 +- 0.042	0.676 +- 0.036	0.709
C6:1	0.003 +- 0.001	0.006 +- 0.002	0.004 +- 0.001	0.71
PC aa C40:4	13.356 +- 1.09	14.078 +- 0.604	13.911 +- 0.881	0.713
Ala	255.61 +- 20.047	263.588 +- 10.372	244.297 +- 17.638	0.713
Asp	34.014 +- 7.677	45.856 +- 8.932	30.279 +- 3.235	0.713
PC aa C42:4	77.944 +- 7.985	80.2 +- 7.74	82.933 +- 5.508	0.721
C18:2	0.01 +- 0.004	0.005 +- 0.001	0.005 +- 0.002	0.729
lysoPC a C24:0	0.101 +- 0.024	0.127 +- 0.027	0.104 +- 0.022	0.73
PC aa C32:2	37.844 +- 2.755	34.067 +- 3.565	34.889 +- 3.937	0.731
C4	0.138 +- 0.024	0.121 +- 0.009	0.141 +- 0.019	0.736
PC aa C40:5	19.4 +- 1.343	20.089 +- 1.389	18.722 +- 1.306	0.768
SM C16:0	45.767 +- 6.808	43.876 +- 3.031	57.8 +- 14.131	0.772
PC ae C32:2	22.067 +- 1.553	20.844 +- 2.324	19.856 +- 1.789	0.781
Asn	28.016 +- 2.481	26.058 +- 1.798	27.311 +- 1.464	0.781
Ac-Orn	7.901 +- 0.755	7.657 +- 1.449	7.373 +- 0.625	0.782
PC ae C40:5	2.851 +- 0.218	2.792 +- 0.169	2.669 +- 0.175	0.791
Orn	132.954 +- 14.473	119.977 +- 14.31	125.469 +- 15.457	0.797
C3-OH	0.004 +- 0.001	0.005 +- 0.001	0.004 +- 0.001	0.798
PC ae C36:5	5.442 +- 0.377	5.14 +- 0.312	5.122 +- 0.461	0.815
SDMA	0.664 +- 0.044	0.636 +- 0.03	0.634 +- 0.04	0.834
t4-OH-Pro	7.642 +- 1.115	6.056 +- 0.493	6.097 +- 0.449	0.835
PC ae C38:5	3.893 +- 0.212	3.778 +- 0.173	3.714 +- 0.24	0.837
Pro	40.087 +- 4.143	36.949 +- 4.678	38.468 +- 2.063	0.84
Glu	50.268 +- 3.522	52.923 +- 4.186	51.145 +- 3.269	0.852
PC ae C38:1	11.823 +- 0.862	11.967 +- 0.757	11.473 +- 0.404	0.882
PC ae C44:4	0.045 +- 0.004	0.048 +- 0.003	0.046 +- 0.004	0.886
Gln	330.901 +- 15.884	323.346 +- 15.199	333.276 +- 12.777	0.886
Arg	72.473 +- 4.318	69.847 +- 3.234	71.055 +- 4.343	0.897
PC aa C42:5	2.029 +- 0.164	1.969 +- 0.1	2.057 +- 0.148	0.902
PC ae C40:3	1.61 +- 0.086	1.561 +- 0.094	1.558 +- 0.096	0.908
PC aa C38:0	8.428 +- 0.403	8.184 +- 0.422	8.258 +- 0.511	0.908
PC aa C32:3	23.767 +- 1.887	23.1 +- 1.918	22.389 +- 2.757	0.909
lysoPC a C16:0	22.433 +- 2.647	22.986 +- 2.314	21.778 +- 0.754	0.921
PC aa C36:6	5.293 +- 0.548	5.034 +- 0.294	5.104 +- 0.542	0.925
Lys	402.4 +- 48.52	421.37 +- 40.383	399.994 +- 42.478	0.931
PC aa C38:3	44.433 +- 2.354	45.022 +- 2.05	43.856 +- 2.374	0.938
lysoPC a C28:0	0.345 +- 0.043	0.361 +- 0.071	0.364 +- 0.024	0.943
C3	0.393 +- 0.067	0.395 +- 0.034	0.387 +- 0.037	0.97
PC aa C34:4	7.236 +- 0.701	7.364 +- 0.808	7.117 +- 0.752	0.974
PC ae C38:6	3.952 +- 0.458	3.933 +- 0.224	3.843 +- 0.438	0.977
lysoPC a C18:1	23.8 +- 2.2	24.376 +- 2.704	24.249 +- 0.905	0.979
