# Supplementary material for: Prenatal Supplementation in Beef Cattle and Its Effects on Plasma Metabolome of Dams and Calves
Source: Metabolites. 2022 Apr 13;12(4):347. doi: 10.3390/metabo12040347 (PMC9028846; doi:10.3390/metabo12040347)
Supplement: Supplementary file 1 [file metabolites-12-00347-s001.zip › Table_S2.xlsx]

## Sheet: Sheet 1
Table S2. Mean concentration of significant and not significant metabolites ± standard error of mean of cows in pre-delivery period (after receiving the prenatal nutritional treatments) with their respective p values.
Metabolites	NP	PP	FP	p value
SDMA	0.865 +- 0.038	0.654 +- 0.029	0.673 +- 0.038	0.001
PC aa C34:4	10.532 +- 1.206	17.997 +- 2.098	17 +- 1.829	0.002
PC aa C38:3	61.982 +- 4.35	89.638 +- 6.726	97.8 +- 10.57	0.003
PC aa C40:3	4.146 +- 0.383	6.71 +- 0.591	7.353 +- 0.84	0.005
Taurine	16.218 +- 2.033	30.799 +- 4.541	23.03 +- 1.861	0.005
Glu	48.009 +- 3.346	55.368 +- 2.66	70.294 +- 6.066	0.005
PC ae C38:1	12.846 +- 1.001	14.431 +- 2.016	14.471 +- 2.313	0.009
PC ae C34:3	30.664 +- 3.6	51.731 +- 5.921	44.144 +- 4.294	0.014
PC aa C40:4	11.91 +- 1.012	14.854 +- 1.095	17.033 +- 1.324	0.015
PC aa C42:4	60.766 +- 5.83	79.355 +- 8.373	92.067 +- 8.311	0.03
PC aa C42:2	51.013 +- 5.671	69.058 +- 5.756	55.189 +- 4.216	0.035
PC ae C42:4	0.559 +- 0.057	0.751 +- 0.061	0.731 +- 0.059	0.037
PC aa C42:6	0.929 +- 0.058	0.817 +- 0.06	0.703 +- 0.055	0.04
His	74.23 +- 4.171	70.364 +- 4.913	88.233 +- 5.367	0.042
Carnosine	25.491 +- 2.039	31.123 +- 2.392	33.71 +- 2.8	0.044
PC aa C36:2	289.569 +- 41.099	457.791 +- 54.307	414 +- 48.31	0.048
C14:1	0.614 +- 0.06	0.42 +- 0.088	0.612 +- 0.028	0.071
lysoPC a C18:2	9.743 +- 1.448	14.698 +- 1.221	14.043 +- 2.078	0.085
PC ae C36:2	36.358 +- 5.644	53.369 +- 6.43	47.433 +- 5.503	0.099
PC ae C38:4	8.643 +- 0.825	10.76 +- 0.777	10.826 +- 0.956	0.104
alpha-AAA	7.271 +- 0.819	6.929 +- 1.548	8.659 +- 1.17	0.107
C14:2	4.188 +- 1.473	3.772 +- 1.144	1.202 +- 0.426	0.108
PC ae C30:1	635.667 +- 145.233	530.778 +- 41.438	465.222 +- 49.932	0.113
PC aa C40:2	0.61 +- 0.045	0.802 +- 0.051	0.692 +- 0.084	0.123
PC ae C38:3	9.181 +- 1.296	12.937 +- 1.404	12.789 +- 2.034	0.128
PC ae C40:4	2.24 +- 0.208	2.891 +- 0.267	2.869 +- 0.293	0.129
lysoPC a C26:0	0.026 +- 0.006	0.014 +- 0.006	0.026 +- 0.008	0.131
Met	24.559 +- 2.292	19.423 +- 1.564	25.229 +- 2.421	0.134
lysoPC a C26:1	0.02 +- 0.007	0.024 +- 0.005	0.009 +- 0.003	0.137
Ser	158.359 +- 26.861	111.776 +- 9.895	160.058 +- 19.622	0.14
Gly	435.308 +- 30.958	370.683 +- 18.006	393.549 +- 16.285	0.151
Thr	91.06 +- 10.921	82.247 +- 6.09	88.964 +- 4.141	0.153
lysoPC a C18:0	26.528 +- 3.918	36.105 +- 3.339	29.911 +- 2.853	0.16
C16:1	2.419 +- 0.77	2.847 +- 1.175	1.744 +- 0.697	0.168
PC ae C40:3	2.047 +- 0.231	2.675 +- 0.234	2.594 +- 0.339	0.168
PC ae C36:5	8.765 +- 0.881	10.585 +- 0.579	10.834 +- 0.931	0.171
PC aa C32:3	41.633 +- 6.158	78.622 +- 10.303	64.233 +- 5.768	0.171
PC aa C38:4	65.238 +- 6.043	74.771 +- 4.396	79.711 +- 6.293	0.174
C6 (C4:1-DC)	0.018 +- 0.006	0.012 +- 0.003	0.009 +- 0.002	0.176
PC ae C38:2	7.141 +- 0.919	9.954 +- 1.139	8.502 +- 1.195	0.181
lysoPC a C20:3	1.106 +- 0.164	1.345 +- 0.073	1.554 +- 0.222	0.185
PC aa C36:3	137.837 +- 10.768	167.571 +- 13.878	160 +- 9.312	0.191
C0	9.48 +- 2.065	6.379 +- 0.552	8.973 +- 0.904	0.191
C14:2-OH	1.52 +- 0.338	3.111 +- 1.934	2.649 +- 0.84	0.197
lysoPC a C17:0	2.851 +- 0.466	3.887 +- 0.329	3.405 +- 0.361	0.205
PC aa C34:2	136.453 +- 25.443	185.976 +- 21.039	181.211 +- 23.134	0.221
Phe	56.035 +- 4.801	48.873 +- 2.295	58.887 +- 5.089	0.228
Arg	61.758 +- 4.029	53.908 +- 2.346	64.86 +- 6.087	0.231
PC aa C26:0	3.813 +- 0.941	4.724 +- 0.741	5.858 +- 0.728	0.233
Creatinine	91.029 +- 3.203	82.091 +- 3.297	91.157 +- 5.512	0.241
PC ae C36:4	10.307 +- 0.965	15.211 +- 1.2	14.319 +- 1.571	0.244
C14:1-OH	0.013 +- 0.003	0.013 +- 0.003	0.023 +- 0.007	0.246
PC ae C34:0	9.053 +- 0.544	10.505 +- 0.757	9.618 +- 0.487	0.249
Pro	40.099 +- 2.901	42.942 +- 1.971	53.033 +- 6.516	0.258
PC ae C36:3	17.144 +- 1.623	20.267 +- 1.448	19.589 +- 1.358	0.264
ADMA	0.403 +- 0.022	0.392 +- 0.02	0.447 +- 0.03	0.27
PC aa C42:1	0.097 +- 0.007	0.092 +- 0.013	0.116 +- 0.016	0.309
C16:2-OH	1.148 +- 0.305	0.702 +- 0.231	0.63 +- 0.213	0.323
C16	0.188 +- 0.022	0.149 +- 0.034	0.13 +- 0.023	0.324
PC aa C42:0	0.081 +- 0.012	0.097 +- 0.007	0.077 +- 0.009	0.333
PC aa C40:6	9.068 +- 1.401	8.219 +- 0.839	6.957 +- 0.697	0.341
lysoPC a C28:0	0.197 +- 0.036	0.26 +- 0.016	0.248 +- 0.038	0.347
PC ae C34:2	36.908 +- 5.018	44.864 +- 4.088	42.956 +- 4.309	0.356
Ala	245.099 +- 15.688	271.348 +- 12.787	275.955 +- 18.933	0.36
Gln	393.418 +- 29.462	455.712 +- 45.544	454.746 +- 22.373	0.36
PC ae C32:1	7.784 +- 0.611	8.936 +- 0.796	7.712 +- 0.587	0.369
PC ae C30:2	337.333 +- 33.376	288.778 +- 17.256	282.444 +- 17.587	0.392
PC ae C42:0	40.107 +- 4.864	48.563 +- 4.769	46.222 +- 3.591	0.397
PC aa C42:5	1.354 +- 0.161	1.131 +- 0.109	1.146 +- 0.137	0.401
Sarcosine	2.047 +- 0.227	2.362 +- 0.158	2.442 +- 0.251	0.401
PC ae C38:5	6.192 +- 0.515	6.558 +- 0.439	7.182 +- 0.74	0.42
Serotonin	1.172 +- 0.304	0.806 +- 0.224	1.173 +- 0.209	0.424
PC ae C38:6	7.329 +- 0.822	8.746 +- 0.789	8.589 +- 0.867	0.429
PC aa C38:5	35.535 +- 4.229	30.924 +- 2.433	30.489 +- 2.725	0.439
PC ae C42:3	0.582 +- 0.038	0.55 +- 0.052	0.613 +- 0.069	0.449
Trp	55.15 +- 4.097	59.681 +- 2.966	61.006 +- 2.812	0.45
C16:2	1.318 +- 0.524	1.19 +- 0.326	1.421 +- 0.311	0.461
PC aa C28:1	1.58 +- 0.315	1.329 +- 0.053	1.327 +- 0.048	0.464
Kynerunine	5.162 +- 0.766	3.652 +- 0.293	4.249 +- 0.393	0.467
Asn	27.883 +- 3.33	26.174 +- 1.165	30.244 +- 1.947	0.483
PC ae C30:0	201.656 +- 78.68	101.933 +- 6.137	107.711 +- 7.901	0.485
PC aa C32:2	44.284 +- 5.275	51.495 +- 3.736	48.089 +- 4.511	0.5
PC aa C32:0	9.672 +- 0.884	10.984 +- 0.883	10.02 +- 0.645	0.506
PC ae C40:6	2.011 +- 0.249	2.165 +- 0.203	1.816 +- 0.229	0.514
PC aa C36:4	40.49 +- 3.934	42.656 +- 2.596	45.578 +- 3.246	0.52
PC ae C42:1	0.293 +- 0.068	0.312 +- 0.047	0.313 +- 0.042	0.525
PC ae C36:0	1484.782 +- 132.479	1562.671 +- 114.907	1392.667 +- 42.19	0.534
PC ae C42:5	0.947 +- 0.089	1.041 +- 0.098	0.927 +- 0.057	0.54
PC aa C40:1	0.349 +- 0.033	0.419 +- 0.033	0.397 +- 0.081	0.57
C14	0.058 +- 0.016	0.039 +- 0.012	0.042 +- 0.011	0.575
PC ae C44:6	0.133 +- 0.018	0.154 +- 0.017	0.136 +- 0.012	0.576
PC ae C32:2	28.505 +- 2.802	32.039 +- 2.581	29.6 +- 2.652	0.598
PC ae C44:4	0.064 +- 0.007	0.068 +- 0.008	0.057 +- 0.009	0.611
PC aa C38:6	7.339 +- 0.93	6.924 +- 0.449	6.479 +- 0.515	0.632
Orn	128.691 +- 10.777	137.662 +- 9.125	142.485 +- 10.873	0.638
lysoPC a C16:0	20.215 +- 3.136	23.394 +- 2.109	23.136 +- 2.486	0.649
PC ae C42:2	1.148 +- 0.07	1.291 +- 0.112	1.217 +- 0.044	0.661
Lys	425.202 +- 59.61	367.669 +- 37.998	393.467 +- 33.435	0.666
Ac-Orn	7.715 +- 0.798	6.344 +- 1.312	5.027 +- 0.516	0.667
C16-OH	0.012 +- 0.003	0.015 +- 0.003	0.021 +- 0.004	0.677
PC aa C36:1	305.369 +- 32.601	328.591 +- 24.303	345 +- 42.1	0.68
lysoPC a C20:4	1.32 +- 0.214	1.555 +- 0.117	1.43 +- 0.212	0.687
Tyr	60.217 +- 6.897	57.26 +- 3.487	63.917 +- 5.457	0.701
PC ae C44:5	0.119 +- 0.012	0.133 +- 0.018	0.118 +- 0.018	0.703
lysoPC a C14:0	1.182 +- 0.228	1.119 +- 0.169	1.353 +- 0.213	0.716
PC aa C34:1	159.287 +- 23.056	144.087 +- 11.481	161.867 +- 18.814	0.723
PC ae C38:0	4.37 +- 0.311	4.71 +- 0.356	4.658 +- 0.319	0.737
C16:1-OH	2.307 +- 0.671	1.38 +- 0.438	1.663 +- 0.597	0.737
PC aa C30:0	1.858 +- 0.211	1.542 +- 0.061	1.556 +- 0.054	0.74
PC ae C44:3	20.201 +- 1.755	27.879 +- 3.942	27.244 +- 4.012	0.743
PC ae C36:1	52.147 +- 6.011	56.291 +- 4.691	57.822 +- 7.503	0.756
PC aa C36:6	8.894 +- 1.052	9.488 +- 0.664	8.636 +- 0.717	0.765
lysoPC a C24:0	0.084 +- 0.021	0.104 +- 0.017	0.104 +- 0.031	0.799
lysoPC a C28:1	0.367 +- 0.063	0.407 +- 0.029	0.388 +- 0.038	0.829
PC ae C40:1	0.7 +- 0.127	0.761 +- 0.093	0.765 +- 0.095	0.852
PC aa C36:0	26.475 +- 2.36	26.419 +- 2.144	27.722 +- 1.949	0.856
PC aa C38:0	8.042 +- 0.726	8.418 +- 0.764	8.466 +- 0.689	0.871
PC aa C40:5	30.564 +- 3.2	30.075 +- 2.228	28.678 +- 2.935	0.882
PC aa C34:3	48.439 +- 4.342	49.883 +- 3.148	47.622 +- 2.049	0.889
PC ae C40:2	3.439 +- 0.192	3.791 +- 0.249	3.637 +- 0.229	0.897
lysoPC a C16:1	1.24 +- 0.221	1.344 +- 0.134	1.281 +- 0.134	0.908
PC ae C40:5	4.324 +- 0.478	4.249 +- 0.338	4.116 +- 0.397	0.923
t4-OH-Pro	7.079 +- 0.705	6.833 +- 0.45	7.264 +- 0.873	0.924
lysoPC a C18:1	12.97 +- 2.106	13.737 +- 0.913	13.78 +- 1.543	0.925
PC ae C34:1	28.008 +- 3.536	26.764 +- 2.124	27.944 +- 3.119	0.928
PC aa C32:1	13.204 +- 1.553	13.695 +- 0.856	13.157 +- 1.034	0.929
Cit	63.651 +- 2.735	64.668 +- 3.694	64.592 +- 3.565	0.968
PC aa C36:5	13.423 +- 1.398	13.254 +- 0.946	13.052 +- 1.025	0.97
