# Supplementary material for: Prenatal Supplementation in Beef Cattle and Its Effects on Plasma Metabolome of Dams and Calves
Source: Metabolites. 2022 Apr 13;12(4):347. doi: 10.3390/metabo12040347 (PMC9028846; doi:10.3390/metabo12040347)
Supplement: Supplementary file 1 [file metabolites-12-00347-s001.zip › Table_S3.xlsx]

## Sheet: Sheet 1
Table S3. Mean concentration of significant and not significant metabolites ± standard error of mean of offspring at 30 days of age submitted to different prenatal nutrition approaches (NP, PP and FP) with their respective p values.
Metabolites	NP	PP	FP	p value
PC aa C42:6	1.456 +- 0.151	1.241 +- 0.071	0.962 +- 0.061	0.01
PC ae C38:4	6.147 +- 0.421	8.434 +- 0.594	7.504 +- 0.509	0.011
Carnosine	31.875 +- 3.201	30.354 +- 3.459	20.697 +- 1.888	0.03
Ala	261.672 +- 17.827	279.531 +- 14.822	226.078 +- 8.403	0.048
PC aa C26:0	7.649 +- 0.242	9.074 +- 0.855	6.576 +- 0.728	0.049
PC ae C40:4	1.564 +- 0.119	2.094 +- 0.157	1.949 +- 0.207	0.049
ADMA	0.686 +- 0.027	0.768 +- 0.041	0.653 +- 0.034	0.055
PC ae C30:2	68.5 +- 5.307	63.889 +- 5.156	52.756 +- 3.581	0.072
PC aa C38:0	4.613 +- 0.412	3.536 +- 0.194	3.893 +- 0.363	0.079
PC aa C36:4	47.622 +- 3.959	60.5 +- 4.371	52.278 +- 3.051	0.082
PC ae C44:4	0.037 +- 0.008	0.061 +- 0.004	0.052 +- 0.008	0.083
PC aa C42:5	2.409 +- 0.337	1.692 +- 0.152	1.713 +- 0.205	0.09
Glu	195.583 +- 18.87	204.291 +- 11.772	158.176 +- 14.559	0.098
C6:1	0.003 +- 0.001	0.001 +- 0.001	0.005 +- 0.003	0.098
PC ae C36:4	7.173 +- 0.731	8.791 +- 0.518	8.103 +- 0.515	0.1
PC ae C30:0	69.844 +- 3.932	81.033 +- 4.68	69.367 +- 3.756	0.103
PC aa C28:1	1.005 +- 0.053	1.107 +- 0.084	0.906 +- 0.056	0.105
Serotonin	2.606 +- 0.707	3.633 +- 0.705	3.818 +- 0.707	0.107
PC aa C40:2	0.403 +- 0.059	0.258 +- 0.052	0.381 +- 0.041	0.12
PC ae C36:5	6.943 +- 0.71	8.597 +- 0.55	7.727 +- 0.55	0.121
PC aa C38:4	62.978 +- 6.073	80.144 +- 5.472	70.711 +- 5.119	0.124
C14:1	0.585 +- 0.065	0.591 +- 0.064	0.438 +- 0.053	0.125
PC aa C42:4	46.444 +- 6.484	70.733 +- 10.653	62.444 +- 6.474	0.129
PC aa C36:5	15 +- 1.415	16.456 +- 1.107	13.354 +- 0.824	0.136
lysoPC a C26:1	0.028 +- 0.009	0.036 +- 0.016	0.036 +- 0.015	0.154
PC aa C36:0	18.2 +- 1.681	14.473 +- 1.574	15.067 +- 1.774	0.198
PC aa C40:6	20.111 +- 2.553	19.756 +- 1.047	16.478 +- 0.96	0.198
PC ae C38:5	6.714 +- 0.565	8.191 +- 0.646	7.511 +- 0.685	0.231
Gly	380.469 +- 19.441	449.206 +- 35.138	412.632 +- 30.795	0.236
PC aa C40:3	3.846 +- 0.438	3.083 +- 0.188	3.376 +- 0.243	0.247
C18:2	0.029 +- 0.008	0.014 +- 0.002	0.012 +- 0.005	0.259
PC ae C44:5	0.146 +- 0.009	0.176 +- 0.012	0.158 +- 0.016	0.267
C16:1	6.998 +- 1.894	9.353 +- 2.782	4.706 +- 1.043	0.303
C16	0.55 +- 0.075	0.522 +- 0.079	0.405 +- 0.051	0.315
lysoPC a C24:0	0.089 +- 0.029	0.073 +- 0.024	0.125 +- 0.023	0.321
PC aa C30:0	1.499 +- 0.043	1.722 +- 0.14	1.568 +- 0.091	0.33
C14	0.158 +- 0.034	0.119 +- 0.019	0.108 +- 0.014	0.33
C2	5.588 +- 1.244	5.692 +- 0.722	7.665 +- 1.309	0.335
C18	0.354 +- 0.054	0.359 +- 0.065	0.257 +- 0.038	0.34
PC ae C36:0	1026.556 +- 138.779	901.333 +- 54.748	814.111 +- 59.623	0.347
lysoPC a C16:1	4.047 +- 0.525	4.296 +- 0.545	3.391 +- 0.354	0.36
PC aa C24:0	0.007 +- 0.002	0.011 +- 0.003	0.008 +- 0.002	0.364
C14:1-OH	0.036 +- 0.014	0.052 +- 0.017	0.034 +- 0.01	0.376
Tyr	80.726 +- 10.304	96.734 +- 11.142	82.437 +- 8.364	0.377
C16:2	0.871 +- 0.241	1.465 +- 0.401	0.929 +- 0.321	0.398
Pro	106.829 +- 7.836	118.806 +- 8.862	103.537 +- 7.538	0.403
PC ae C32:2	10.592 +- 1.264	8.721 +- 0.775	8.628 +- 1.29	0.406
PC aa C36:1	637.111 +- 56.901	626.222 +- 29.889	560.111 +- 49.443	0.424
PC ae C34:1	36.7 +- 2.318	41.044 +- 1.973	37.533 +- 2.839	0.426
Gln	690.26 +- 71.872	666.111 +- 60.285	581.119 +- 64.198	0.428
PC ae C38:2	6.793 +- 0.568	6.823 +- 0.52	6.02 +- 0.633	0.435
PC aa C34:1	415 +- 32.59	449.222 +- 21.03	401.778 +- 27.554	0.436
PC aa C34:2	119.556 +- 8.64	136.956 +- 10.979	121.133 +- 12.525	0.451
t4-OH-Pro	34.585 +- 3.203	38.703 +- 3.642	32.922 +- 2.908	0.46
PC aa C32:0	17.511 +- 1.166	19.644 +- 0.755	18.756 +- 1.516	0.463
PC ae C42:2	0.632 +- 0.046	0.708 +- 0.062	0.779 +- 0.107	0.466
PC aa C42:1	0.087 +- 0.013	0.079 +- 0.009	0.065 +- 0.013	0.467
Met	30.249 +- 2.692	38.415 +- 6.317	32.85 +- 4.204	0.469
PC aa C38:6	12.65 +- 1.284	13.178 +- 0.702	11.726 +- 0.692	0.499
PC ae C38:3	5.828 +- 0.373	6.637 +- 0.544	6.209 +- 0.489	0.499
PC ae C34:3	12.641 +- 1.57	12.361 +- 0.97	10.973 +- 1.293	0.519
Taurine	76.829 +- 8.222	65.738 +- 7.954	71.389 +- 6.504	0.523
C6 (C4:1-DC)	0.014 +- 0.003	0.01 +- 0.003	0.025 +- 0.01	0.532
PC aa C38:3	41.778 +- 3.379	47.067 +- 2.084	44.889 +- 4.556	0.535
PC ae C42:4	0.248 +- 0.02	0.281 +- 0.027	0.286 +- 0.029	0.537
PC ae C42:1	0.181 +- 0.014	0.21 +- 0.021	0.188 +- 0.022	0.538
PC aa C36:3	123.967 +- 11.582	133.944 +- 10.623	117.544 +- 10.298	0.544
PC ae C42:0	45.789 +- 6.452	51.011 +- 4.839	42.267 +- 5.09	0.551
Asn	38.168 +- 2.787	36.27 +- 1.991	34.612 +- 2.013	0.557
PC aa C40:1	0.324 +- 0.046	0.297 +- 0.024	0.266 +- 0.038	0.565
PC aa C36:2	354.889 +- 29.588	371.333 +- 29.366	326.778 +- 28.562	0.569
lysoPC a C16:0	45.293 +- 3.991	48.8 +- 4.889	42.307 +- 4.16	0.571
PC ae C40:5	3.6 +- 0.254	4.029 +- 0.295	3.969 +- 0.356	0.581
Trp	76.131 +- 4.553	77.526 +- 5.971	71.15 +- 3.519	0.59
PC aa C32:3	9.266 +- 1.411	8.059 +- 0.912	7.47 +- 1.34	0.598
PC aa C42:0	0.074 +- 0.012	0.078 +- 0.013	0.062 +- 0.009	0.601
PC ae C36:1	63.956 +- 3.862	65 +- 3.178	59.711 +- 4.376	0.607
PC aa C32:1	24.256 +- 2.36	26.067 +- 1.84	23.456 +- 1.851	0.625
PC aa C32:2	21.944 +- 2.848	19.189 +- 1.816	19.444 +- 3.121	0.627
PC aa C34:3	30.344 +- 2.834	31.756 +- 1.892	29.278 +- 3.38	0.634
lysoPC a C14:0	6.596 +- 0.682	7.309 +- 0.967	6.236 +- 0.78	0.641
PC ae C38:0	3.168 +- 0.348	3.002 +- 0.153	2.832 +- 0.265	0.646
lysoPC a C18:1	47.962 +- 5.046	50.967 +- 5.347	43.959 +- 5.952	0.651
PC ae C36:2	22.589 +- 1.346	24.556 +- 2.004	22.744 +- 1.686	0.657
PC ae C30:1	62.711 +- 6.905	64.578 +- 8.855	55.511 +- 5.735	0.663
lysoPC a C18:0	46.786 +- 4.954	45.611 +- 4.254	40.915 +- 5.238	0.665
alpha-AAA	27.757 +- 5.076	31.578 +- 4.305	33.858 +- 4.919	0.671
lysoPC a C26:0	0.029 +- 0.011	0.02 +- 0.007	0.021 +- 0.006	0.672
C0	23.403 +- 3.454	21.225 +- 2.133	25.359 +- 4	0.676
C18:1	0.234 +- 0.037	0.203 +- 0.031	0.199 +- 0.024	0.677
PC ae C44:6	0.119 +- 0.018	0.13 +- 0.013	0.112 +- 0.01	0.685
Phe	83.99 +- 8.223	90.148 +- 7.018	93.25 +- 7.428	0.686
Cit	60.088 +- 7.118	55.291 +- 3.687	54.051 +- 3.742	0.691
C16-OH	0.02 +- 0.01	0.028 +- 0.013	0.022 +- 0.007	0.708
PC ae C36:3	8.77 +- 0.649	9.569 +- 0.66	9.194 +- 0.904	0.713
lysoPC a C28:0	0.333 +- 0.035	0.309 +- 0.042	0.292 +- 0.043	0.717
C18:1-OH	2.253 +- 0.818	2.065 +- 0.353	2.825 +- 0.747	0.72
lysoPC a C18:2	14.38 +- 1.912	15.164 +- 1.407	13.277 +- 1.551	0.725
lysoPC a C20:4	2.403 +- 0.289	2.764 +- 0.273	2.585 +- 0.417	0.732
lysoPC a C20:3	1.489 +- 0.215	1.751 +- 0.213	1.703 +- 0.23	0.734
Asp	73.75 +- 12.042	82.856 +- 8.912	82.699 +- 6.122	0.736
PC ae C38:6	9.029 +- 0.985	9.986 +- 0.971	9.682 +- 1.162	0.748
Ser	232.793 +- 23.602	238.335 +- 17.702	218.156 +- 17.256	0.766
PC aa C34:4	3.991 +- 0.481	4.288 +- 0.362	3.868 +- 0.423	0.771
lysoPC a C17:0	3.578 +- 0.376	3.48 +- 0.34	3.171 +- 0.354	0.786
C14:2-OH	2.923 +- 0.981	2.306 +- 0.715	2.392 +- 0.632	0.806
Kynerunine	6.724 +- 0.947	7.139 +- 0.492	6.462 +- 0.695	0.81
Creatinine	57.128 +- 2.242	57.866 +- 2.629	59.729 +- 3.606	0.814
PC ae C34:2	28.778 +- 2.691	28.356 +- 1.673	27.589 +- 3.014	0.855
C16:1-OH	7.631 +- 2.129	7.272 +- 2.236	6.149 +- 1.274	0.858
Thr	87.194 +- 8.048	83.182 +- 5.611	86.104 +- 5.982	0.909
PC aa C40:5	39.878 +- 4.464	39.922 +- 3.289	38.256 +- 4.821	0.912
SDMA	0.711 +- 0.04	0.734 +- 0.06	0.709 +- 0.048	0.917
PC ae C32:1	7.18 +- 0.735	7.55 +- 0.365	7.303 +- 0.735	0.918
Ac-Orn	7.717 +- 1.451	8.653 +- 2.762	7.237 +- 1.691	0.942
PC aa C36:6	3.819 +- 0.525	3.753 +- 0.401	3.614 +- 0.538	0.957
PC ae C40:1	0.618 +- 0.054	0.609 +- 0.077	0.593 +- 0.064	0.964
PC ae C34:0	5.021 +- 0.446	5.156 +- 0.163	5.11 +- 0.397	0.965
Arg	128.886 +- 11.699	124.208 +- 14.874	125.128 +- 15.161	0.967
PC ae C40:3	1.569 +- 0.125	1.55 +- 0.098	1.627 +- 0.162	0.969
PC aa C40:4	12.626 +- 1.587	13.011 +- 1.104	12.982 +- 1.155	0.973
PC ae C42:3	0.359 +- 0.04	0.347 +- 0.026	0.355 +- 0.039	0.988
Sarcosine	4.254 +- 0.46	4.224 +- 0.298	4.184 +- 0.454	0.993
lysoPC a C28:1	0.221 +- 0.019	0.22 +- 0.026	0.224 +- 0.037	0.994
