# Supplementary material for: Prenatal Supplementation in Beef Cattle and Its Effects on Plasma Metabolome of Dams and Calves
Source: Metabolites. 2022 Apr 13;12(4):347. doi: 10.3390/metabo12040347 (PMC9028846; doi:10.3390/metabo12040347)
Supplement: Supplementary file 1 [file metabolites-12-00347-s001.zip › Table_S4 - LOD.xlsx]

## Sheet: Planilha1
Table S4. Limits of quantification and detection of metabolites of the AbsoluteIDQ p180 Kit.
Analyte	µM
	LLOQ	ULOQ	LOD
C0	5	120
C10	0.3	6
C10:1			0.12
C10:2			0.04
C12	0.4	12
C12:1			0.2
C12-DC			0.2
C14	0.4	6
C14:1			0.015
C14:1-OH			0.015
C14:2			0.012
C14:2-OH			0.015
C16	0.4	12
C16:1			0.06
C16:1-OH			0.02
C16:2			0.008
C16:2-OH			0.03
C16-OH			0.015
C18	0.4	6
C18:1			0.04
C18:1-OH			0.023
C18:2			0.009
C2	0.4	35
C3	0.4	15
C3:1			0.03
C3-DC (C4-OH)			0.09
C3-OH			0.05
C4	0.4	12
C4:1			0.03
C5	0.4	12
C5:1			0.04
C5:1-DC			0.015
C5-DC (C6-OH)			0.035
C5-M-DC			0.06
C5-OH (C3-DC-M)			0.1
C6 (C4:1-DC)	0.2	6
C6:1			0.035
C7-DC			0.035
C8	0.2	8
C9			0.04
lysoPC a C14:0			5
lysoPC a C16:0			0.12
lysoPC a C16:1			0.07
lysoPC a C17:0			0.05
lysoPC a C18:0			0.05
lysoPC a C18:1			0.1
lysoPC a C18:2			0.1
lysoPC a C20:3			0.2
lysoPC a C20:4			0.02
lysoPC a C24:0			1.3
lysoPC a C26:0			0.5
lysoPC a C26:1			4
lysoPC a C28:0			0.3
lysoPC a C28:1			0.15
PC aa C24:0			0.1
PC aa C26:0			1.4
PC aa C28:1			0.04
PC aa C30:0			0.2
PC aa C30:2			0.006
PC aa C32:0			0.04
PC aa C32:1			0.06
PC aa C32:2			0.03
PC aa C32:3			0.008
PC aa C34:1			0.06
PC aa C34:2			0.1
PC aa C34:3			0.01
PC aa C34:4			0.006
PC aa C36:0			0.2
PC aa C36:1			0.03
PC aa C36:2			0.15
PC aa C36:3			0.04
PC aa C36:4			0.04
PC aa C36:5			0.01
PC aa C36:6			0.015
PC aa C38:0			0.2
PC aa C38:1			0.08
PC aa C38:3			0.04
PC aa C38:4			0.03
PC aa C38:5			0.015
PC aa C38:6			0.02
PC aa C40:1			0.4
PC aa C40:2			0.02
PC aa C40:3			0.006
PC aa C40:4			0.01
PC aa C40:5			0.04
PC aa C40:6			1.2
PC aa C42:0			0.05
PC aa C42:1			0.008
PC aa C42:2			0.006
PC aa C42:4			0.006
PC aa C42:5			0.05
PC aa C42:6			0.3
PC ae C30:0			0.15
PC ae C30:1			0.02
PC ae C30:2			0.57
PC ae C32:1			0.009
PC ae C32:2			0.02
PC ae C34:0			0.017
PC ae C34:1			0.012
PC ae C34:2			0.01
PC ae C34:3			0.015
PC ae C36:0			0.12
PC ae C36:1			0.03
PC ae C36:2			0.01
PC ae C36:3			0.007
PC ae C36:4			0.013
PC ae C36:5			0.012
PC ae C38:0			0.066
PC ae C38:1			0.015
PC ae C38:2			0.018
PC ae C38:3			0.01
PC ae C38:4			0.015
PC ae C38:5			0.01
PC ae C38:6			0.03
PC ae C40:1			0.06
PC ae C40:2			0.01
PC ae C40:3			0.015
PC ae C40:4			0.1
PC ae C40:5			0.006
PC ae C40:6			0.025
PC ae C42:0			0.4
PC ae C42:1			0.03
PC ae C42:2			0.006
PC ae C42:3			0.006
PC ae C42:4			0.3
PC ae C42:5			1.3
PC ae C44:3			0.006
PC ae C44:4			0.01
PC ae C44:5			0.02
PC ae C44:6			0.09
SM (OH) C14:1			0.025
SM (OH) C16:1			0.012
SM (OH) C22:1			0.015
SM (OH) C22:2			0.01
SM (OH) C24:1			0.01
SM C16:0			0.03
SM C16:1			0.01
SM C18:0			0.07
SM C18:1			0.01
SM C20:2			0.005
SM C22:3			0.01
SM C24:0			0.13
SM C24:1			0.035
SM C26:0			0.015
SM C26:1			0.006
H1	200	30000
Ala	20	1600
Arg	5	400
Asn	5	400
Asp	5	400
Cit	5	400
Gln	20	1600
Glu	10	800
Gly	25	2000
His	5	400
Ile	5	400
Leu	50	400
Lys	10	800
Met	5	400
Orn	5	400
Phe	5	400
Pro	10	800
Ser	5	400
Thr	5	400
Trp	5	400
Tyr	5	400
Val	10	800
Ac-Orn			0.15
ADMA			0.08
SDMA			0.03
alpha-AAA			0.3
Carnosine			0.1
Creatinine			1
DOPA			0.17
Dopamine			0.3
Histamine			0.3
Kynurenine			0.3
Met-SO			0.3
Nitro-Tyr			0.3
c4-OH-Pro			0.1
t4-OH-Pro			0.1
PEA			0.03
Putrescine			0.03
Sarcosine			0.3
Serotonin			0.03
Spermidine			0.08
Spermine			0.08
Taurine			0.5
LLOQ = lower limit of quantification
ULOQ = upper limit of quantification
LOD = limit of detection
